# Supplementary material for: Impact of the COVID-19 Lockdown in a European Regional Monitoring Network (Spain): Are We Free from Pollution Episodes?
Source: Int J Environ Res Public Health. 2021 Oct 20;18(21):11042. doi: 10.3390/ijerph182111042 (PMC8583473; doi:10.3390/ijerph182111042)
Supplement: Supplementary file 1 [file ijerph-18-11042-s001.zip]

Archive with 1 entries (1 files):
- ijerph-1375781-supplementary.pdf
